# Supplementary material for: Antisclerostin Effect on Osseointegration and Bone Remodeling
Source: J Clin Med. 2023 Feb 6;12(4):1294. doi: 10.3390/jcm12041294 (PMC9964545; doi:10.3390/jcm12041294)
Supplement: Supplementary file 1 [file jcm-12-01294-s001.zip]

Archive with 33 entries (32 files):
- Suppl. Material - Trabecular bone.docx
- Suppl. Table 1.docx
- Suppl. Table 10.docx
- Suppl. Table 11.docx
- Suppl. Table 12.docx
- Suppl. Table 13.docx
- Suppl. Table 14.docx
- Suppl. Table 15.docx
- Suppl. Table 2.docx
- Suppl. Table 3.docx
- Suppl. Table 4.docx
- Suppl. Table 5.docx
- Suppl. Table 6.docx
- Suppl. Table 7.docx
- Suppl. Table 8.docx
- Suppl. Table 9.docx
- __MACOSX/
- __MACOSX/._Suppl. Material - Trabecular bone.docx
- __MACOSX/._Suppl. Table 1.docx
- __MACOSX/._Suppl. Table 10.docx
- __MACOSX/._Suppl. Table 11.docx
- __MACOSX/._Suppl. Table 12.docx
- __MACOSX/._Suppl. Table 13.docx
- __MACOSX/._Suppl. Table 14.docx
- __MACOSX/._Suppl. Table 15.docx
- __MACOSX/._Suppl. Table 2.docx
- __MACOSX/._Suppl. Table 3.docx
- __MACOSX/._Suppl. Table 4.docx
- __MACOSX/._Suppl. Table 5.docx
- __MACOSX/._Suppl. Table 6.docx
- __MACOSX/._Suppl. Table 7.docx
- __MACOSX/._Suppl. Table 8.docx
- __MACOSX/._Suppl. Table 9.docx
